# Supplementary material for: Double Deletion of PI3K and PTEN Modifies Lens Postnatal Growth and Homeostasis
Source: Cells. 2022 Aug 30;11(17):2708. doi: 10.3390/cells11172708 (PMC9455000; doi:10.3390/cells11172708)
Supplement: Supplementary file 1 [file cells-11-02708-s001.zip]

Archive with 3 entries (3 files):
- Figure S1 Original Images for Blots and Gels.pdf
- Supplementary Table S1.pdf
- Supplementary Table S2.pdf
